# Supplementary material for: Cost-effectiveness of daclatasvir plus asunaprevir for chronic hepatitis C genotype 1b treatment-naïve patients in China
Source: PLoS One. 2018 Apr 10;13(4):e0195117. doi: 10.1371/journal.pone.0195117 (PMC5892899; doi:10.1371/journal.pone.0195117)
Supplement: S1 File — (XLSX) [file pone.0195117.s001.xlsx]

## Sheet: Markov progress
S2 File. Markov progress of treatment arm (DCV+ASV) and control arm (PR)
TREATMENT ARM - MARKOV TRACE
Year	Age	CHC	CC	DC1	DC2	HCC1	HCC2	DTH - LR	DTH - AC	SVR - CHC	SVR - CC	SUM
1	45	713.64	46.36	0	0	0	0	0	0	8676.36	563.64	10000
2	46	664.168	86.2891	1.90076	0	5.87632	0	0	23.236	8656.2	562.33	10000
3	47	618.125	120.761	3.53785	1.58523	6.33429	2.49156	3.65467	46.3999	8636.09	561.024	10000
4	48	575.275	150.323	4.95121	4.27265	6.7443	3.74216	9.46583	69.4872	8616.02	559.72	10000
5	49	535.395	175.47	6.16322	7.69271	7.10442	4.44626	16.8158	92.494	8596	558.42	10000
6	50	498.279	196.658	7.19429	11.5558	7.41424	4.89749	25.4366	115.417	8576.03	557.122	10000
7	51	462.973	213.997	8.06298	15.6376	7.67446	5.22017	35.1906	153.311	8542.96	554.974	10000
8	52	430.169	228.111	8.77388	19.7663	7.87557	5.46733	45.9834	191.001	8510.02	552.834	10000
9	53	399.689	239.355	9.35253	23.8025	8.03025	5.65739	57.7216	228.483	8477.21	550.702	10000
10	54	371.369	248.052	9.81354	27.6513	8.14128	5.80356	70.3137	265.756	8444.52	548.579	10000
11	55	345.055	254.494	10.1701	31.2457	8.21172	5.91261	83.666	302.82	8411.96	546.464	10000
12	56	319.683	258.266	10.4343	34.5408	8.24476	5.98872	97.6826	365.226	8357.04	542.896	10000
13	57	296.177	260.265	10.5889	37.5092	8.22424	6.03499	112.268	427.11	8302.47	539.351	10000
14	58	274.4	260.72	10.6709	40.1138	8.17263	6.04592	127.311	488.474	8248.26	535.83	10000
15	59	254.223	259.839	10.6895	42.3544	8.09332	6.02866	142.712	549.322	8194.41	532.331	10000
16	60	235.53	257.805	10.6534	44.2387	7.98956	5.98772	158.379	609.658	8140.9	528.855	10000
17	61	216.83	253.273	10.57	45.78	7.86442	5.92637	174.224	723.264	8039.97	522.298	10000
18	62	199.614	247.946	10.3842	46.9959	7.68239	5.84729	190.169	835.25	7940.29	515.823	10000
19	63	183.765	241.972	10.1658	47.855	7.48539	5.73658	206.11	945.64	7841.84	509.427	10000
20	64	169.174	235.479	9.92084	48.3893	7.27632	5.60612	221.965	1054.46	7744.62	503.111	10000
21	65	155.742	228.581	9.65465	48.6307	7.05777	5.46215	237.666	1161.73	7648.6	496.874	10000
22	66	141.808	219.075	9.37184	48.61	6.83209	5.30845	253.154	1353.39	7476.75	485.71	10000
23	67	129.121	209.517	8.98209	48.3568	6.54665	5.14759	268.38	1540.4	7308.75	474.797	10000
24	68	117.568	199.986	8.59019	47.8206	6.2608	4.95836	283.258	1722.89	7144.54	464.129	10000
25	69	107.05	190.547	8.19941	47.0466	5.97657	4.75692	297.731	1900.98	6984.01	453.7	10000
26	70	97.4722	181.256	7.81244	46.0752	5.69565	4.551	311.758	2074.78	6827.09	443.507	10000
27	71	87.1706	169.217	7.4315	44.9423	5.41948	4.34458	325.312	2366.85	6562.97	426.348	10000
28	72	77.9578	157.747	6.93788	43.6797	5.08228	4.13996	338.373	2647.17	6309.06	409.854	10000
29	73	69.7186	146.857	6.46764	42.2151	4.75773	3.91023	350.873	2916.22	6064.98	393.998	10000
30	74	62.3502	136.547	6.02114	40.6014	4.4467	3.67521	362.779	3174.49	5830.34	378.755	10000
31	75	55.7605	126.813	5.59844	38.8832	4.14979	3.44369	374.077	3422.4	5604.78	364.102	10000
32	76	48.4105	114.33	5.19932	37.0977	3.86732	3.21964	384.768	3821.09	5241.51	340.503	10000
33	77	42.0294	102.965	4.68755	35.2757	3.52628	3.00487	394.856	4193.43	4901.79	318.434	10000
34	78	36.4893	92.6354	4.22157	33.3294	3.20966	2.76921	404.293	4541.17	4584.09	297.795	10000
35	79	31.6795	83.2626	3.79805	31.3175	2.91672	2.53504	413.069	4865.95	4286.98	278.494	10000
36	80	27.5038	74.7711	3.41377	29.2863	2.64652	2.31155	421.195	5169.31	4009.12	260.444	10000
37	81	22.9452	64.5519	3.06561	27.2719	2.39798	2.10222	428.694	5601	3613.25	234.726	10000
38	82	19.1422	55.6814	2.64663	25.3015	2.1152	1.90808	435.594	5989.6	3256.46	211.549	10000
39	83	15.9695	47.9909	2.28294	23.3087	1.8627	1.70587	441.881	6339.43	2934.91	190.66	10000
40	84	13.3226	41.3308	1.96762	21.3434	1.63781	1.51307	447.57	6654.38	2645.11	171.833	10000
41	85	11.1145	35.5691	1.69456	19.4414	1.43801	1.33598	452.695	6937.93	2383.92	154.866	10000
42	86	8.69409	28.7391	1.45834	17.6274	1.26088	1.17617	457.294	7327.74	2024.49	131.517	10000
43	87	6.80077	23.2034	1.1783	15.9175	1.06496	1.03331	461.408	7658.45	1719.26	111.688	10000
44	88	5.31976	18.7208	0.951338	14.2579	0.898769	0.889665	465.044	7939.02	1460.04	94.8485	10000
45	89	4.16127	15.0942	0.767554	12.6845	0.757956	0.758296	468.234	8177.08	1239.91	80.5481	10000
46	90	3.25507	12.1625	0.618862	11.219	0.638768	0.642891	471.018	8379.07	1052.97	68.4038	10000
47	91	2.35098	9.0648	0.498661	9.8728	0.537982	0.543424	473.437	8618.65	831.058	53.9878	10000
48	92	1.698	6.75157	0.371657	8.6498	0.437603	0.458516	475.533	8807.58	655.913	42.6099	10000
49	93	1.22638	5.02547	0.276814	7.52389	0.356681	0.379954	477.33	8956.57	517.68	33.6299	10000
50	94	0.885754	3.73841	0.206044	6.50579	0.291286	0.312333	478.862	9074.08	408.58	26.5425	10000
51	95	0.639737	2.77939	0.153275	5.59767	0.238314	0.255934	480.163	9166.75	322.472	20.9487	10000
52	96	0.421475	1.88897	0.113955	4.79629	0.195309	0.209561	481.264	9261.85	234.058	15.2051	10000
53	97	0.277678	1.28301	0.0774478	4.09514	0.156687	0.171665	482.194	9330.82	169.886	11.0362	10000
54	98	0.182941	0.870923	0.0526035	3.47994	0.126463	0.139221	482.976	9380.85	123.307	8.01037	10000
55	99	0.120526	0.590859	0.0357079	2.94614	0.102609	0.11265	483.631	9417.15	89.4995	5.81413	10000
56	100	0.0794059	0.400641	0.0242252	2.48686	0.0836344	0.0912699	484.178	9443.47	64.961	4.22004	10000
57	101	0	0	0	0	0	0	0	10000	0	0	10000
58	102	0	0	0	0	0	0	0	10000	0	0	10000
59	103	0	0	0	0	0	0	0	10000	0	0	10000
60	104	0	0	0	0	0	0	0	10000	0	0	10000
61	105	0	0	0	0	0	0	0	10000	0	0	10000
62	106	0	0	0	0	0	0	0	10000	0	0	10000
63	107	0	0	0	0	0	0	0	10000	0	0	10000
64	108	0	0	0	0	0	0	0	10000	0	0	10000
65	109	0	0	0	0	0	0	0	10000	0	0	10000
66	110	0	0	0	0	0	0	0	10000	0	0	10000
67	111	0	0	0	0	0	0	0	10000	0	0	10000
68	112	0	0	0	0	0	0	0	10000	0	0	10000
69	113	0	0	0	0	0	0	0	10000	0	0	10000
70	114	0	0	0	0	0	0	0	10000	0	0	10000
71	115	0	0	0	0	0	0	0	10000	0	0	10000
72	116	0	0	0	0	0	0	0	10000	0	0	10000
73	117	0	0	0	0	0	0	0	10000	0	0	10000
74	118	0	0	0	0	0	0	0	10000	0	0	10000
75	119	0	0	0	0	0	0	0	10000	0	0	10000
76	120	0	0	0	0	0	0	0	10000	0	0	10000
77	121	0	0	0	0	0	0	0	10000	0	0	10000
78	122	0	0	0	0	0	0	0	10000	0	0	10000
79	123	0	0	0	0	0	0	0	10000	0	0	10000
80	124	0	0	0	0	0	0	0	10000	0	0	10000
CONTROL ARM - MARKOV TRACE
Year	Age	CHC	CC	DC1	DC2	HCC1	HCC2	DTH - LR	DTH - AC	SVR - CHC	SVR - CC	SUM
1	45	3530.64	229.36	0	0	0	0	0	0	5859.36	380.64	10000
2	46	3285.88	426.904	9.40376	0	29.0723	0	0	23.236	5845.75	379.756	10000
3	47	3058.09	597.451	17.5031	7.84274	31.338	12.3267	18.081	46.3286	5832.16	378.873	10000
4	48	2846.1	743.701	24.4955	21.1384	33.3665	18.5138	46.831	69.2546	5818.61	377.993	10000
5	49	2648.79	868.117	30.4917	38.0586	35.1482	21.9973	83.1941	91.9943	5805.09	377.114	10000
6	50	2465.17	972.94	35.5928	57.171	36.681	24.2297	125.844	114.531	5791.6	376.238	10000
7	51	2290.5	1058.72	39.8905	77.365	37.9684	25.8261	174.101	151.569	5769.27	374.788	10000
8	52	2128.2	1128.55	43.4076	97.7911	38.9634	27.0489	227.497	188.173	5747.03	373.342	10000
9	53	1977.41	1184.18	46.2704	117.76	39.7286	27.9892	285.57	224.328	5724.87	371.903	10000
10	54	1837.3	1227.2	48.5512	136.801	40.2779	28.7123	347.868	260.026	5702.79	370.469	10000
11	55	1707.11	1259.08	50.3153	154.584	40.6264	29.2519	413.926	295.259	5680.8	369.041	10000
12	56	1581.59	1277.74	51.6222	170.886	40.7898	29.6284	483.272	354.127	5643.71	366.631	10000
13	57	1465.3	1287.63	52.3873	185.572	40.6884	29.8573	555.429	412.04	5606.86	364.237	10000
14	58	1357.56	1289.88	52.7927	198.458	40.433	29.9114	629.853	469.002	5570.26	361.859	10000
15	59	1257.74	1285.52	52.8851	209.543	40.0406	29.826	706.049	525.02	5533.89	359.496	10000
16	60	1165.26	1275.46	52.7063	218.865	39.5273	29.6235	783.557	580.105	5497.75	357.149	10000
17	61	1072.74	1253.03	52.2938	226.49	38.9082	29.3199	861.951	682.956	5429.59	352.721	10000
18	62	987.563	1226.68	51.3743	232.506	38.0076	28.9287	940.838	783.482	5362.27	348.348	10000
19	63	909.152	1197.12	50.2938	236.756	37.033	28.381	1019.7	881.737	5295.79	344.029	10000
20	64	836.967	1165	49.0821	239.4	35.9986	27.7355	1098.14	977.775	5230.13	339.764	10000
21	65	770.513	1130.88	47.7651	240.594	34.9174	27.0233	1175.82	1071.65	5165.29	335.551	10000
22	66	701.577	1083.85	46.366	240.491	33.8009	26.2628	1252.44	1237.97	5049.23	328.012	10000
23	67	638.808	1036.56	44.4377	239.239	32.3887	25.467	1327.77	1398.9	4935.78	320.642	10000
24	68	581.655	989.403	42.4989	236.586	30.9745	24.5308	1401.38	1554.65	4824.88	313.438	10000
25	69	529.615	942.707	40.5655	232.757	29.5683	23.5342	1472.98	1705.4	4716.48	306.395	10000
26	70	482.231	896.741	38.651	227.951	28.1785	22.5155	1542.38	1851.34	4610.5	299.511	10000
27	71	431.265	837.177	36.7664	222.346	26.8121	21.4942	1609.44	2094.64	4432.13	287.924	10000
28	72	385.686	780.434	34.3243	216.1	25.1439	20.4819	1674.06	2326.32	4260.66	276.784	10000
29	73	344.923	726.556	31.9978	208.854	23.5382	19.3454	1735.9	2546.98	4095.83	266.076	10000
30	74	308.469	675.549	29.7888	200.87	21.9995	18.1826	1794.8	2757.19	3937.37	255.782	10000
31	75	275.868	627.389	27.6975	192.37	20.5305	17.0372	1850.7	2957.48	3785.04	245.887	10000
32	76	239.505	565.634	25.723	183.536	19.1331	15.9287	1903.59	3277.28	3539.72	229.95	10000
33	77	207.935	509.406	23.191	174.522	17.4458	14.8662	1953.5	3573.79	3310.3	215.046	10000
34	78	180.526	458.301	20.8856	164.893	15.8794	13.7003	2000.18	3848.78	3095.75	201.108	10000
35	79	156.73	411.931	18.7904	154.939	14.4301	12.5418	2043.6	4103.86	2895.1	188.074	10000
36	80	136.071	369.92	16.8892	144.89	13.0933	11.4361	2083.81	4340.55	2707.46	175.884	10000
37	81	113.518	319.362	15.1667	134.924	11.8637	10.4005	2120.91	4675.22	2440.12	158.517	10000
38	82	94.7034	275.476	13.0938	125.176	10.4647	9.43999	2155.05	4974.57	2199.17	142.864	10000
39	83	79.0069	237.428	11.2945	115.317	9.21544	8.43958	2186.15	5242.38	1982.02	128.757	10000
40	84	65.912	204.479	9.73457	105.594	8.10286	7.48573	2214.29	5482.05	1786.3	116.043	10000
41	85	54.9875	175.974	8.38362	96.1839	7.11436	6.60956	2239.65	5696.59	1609.92	104.585	10000
42	86	43.0128	142.183	7.21492	87.2093	6.23803	5.81894	2262.4	5989.91	1367.19	88.8164	10000
43	87	33.6459	114.796	5.8295	78.7498	5.26875	5.11216	2282.76	6237.36	1161.06	75.4255	10000
44	88	26.3188	92.6188	4.70662	70.5391	4.44654	4.4015	2300.75	6446.17	986.004	64.0535	10000
45	89	20.5873	74.6766	3.79737	62.755	3.74989	3.75157	2316.53	6622.42	837.344	54.3961	10000
46	90	16.104	60.1722	3.06174	55.5047	3.16022	3.18062	2330.3	6771.23	711.097	46.1948	10000
47	91	11.6311	44.8469	2.46706	48.8444	2.66159	2.68852	2342.27	6946.9	561.234	36.4593	10000
48	92	8.40061	33.4025	1.83872	42.7937	2.16498	2.26845	2352.64	7084.77	442.954	28.7755	10000
49	93	6.06735	24.8629	1.3695	37.2235	1.76463	1.87977	2361.53	7192.99	349.602	22.7111	10000
50	94	4.38215	18.4953	1.01938	32.1865	1.4411	1.54523	2369.11	7277.98	275.924	17.9248	10000
51	95	3.16501	13.7507	0.758308	27.6937	1.17903	1.2662	2375.54	7344.73	217.773	14.1472	10000
52	96	2.08519	9.34544	0.563777	23.729	0.966267	1.03678	2380.99	7412.95	158.065	10.2684	10000
53	97	1.37378	6.34754	0.383163	20.2602	0.775186	0.849291	2385.59	7462.24	114.728	7.45304	10000
54	98	0.905079	4.30878	0.260249	17.2165	0.62566	0.688778	2389.46	7497.85	83.2724	5.4096	10000
55	99	0.596289	2.9232	0.17666	14.5756	0.507645	0.557322	2392.7	7523.6	60.4412	3.92643	10000
56	100	0.39285	1.98212	0.119851	12.3034	0.41377	0.451546	2395.41	7542.21	43.8698	2.8499	10000
57	101	0	0	0	0	0	0	0	10000	0	0	10000
58	102	0	0	0	0	0	0	0	10000	0	0	10000
59	103	0	0	0	0	0	0	0	10000	0	0	10000
60	104	0	0	0	0	0	0	0	10000	0	0	10000
61	105	0	0	0	0	0	0	0	10000	0	0	10000
62	106	0	0	0	0	0	0	0	10000	0	0	10000
63	107	0	0	0	0	0	0	0	10000	0	0	10000
64	108	0	0	0	0	0	0	0	10000	0	0	10000
65	109	0	0	0	0	0	0	0	10000	0	0	10000
66	110	0	0	0	0	0	0	0	10000	0	0	10000
67	111	0	0	0	0	0	0	0	10000	0	0	10000
68	112	0	0	0	0	0	0	0	10000	0	0	10000
69	113	0	0	0	0	0	0	0	10000	0	0	10000
70	114	0	0	0	0	0	0	0	10000	0	0	10000
71	115	0	0	0	0	0	0	0	10000	0	0	10000
72	116	0	0	0	0	0	0	0	10000	0	0	10000
73	117	0	0	0	0	0	0	0	10000	0	0	10000
74	118	0	0	0	0	0	0	0	10000	0	0	10000
75	119	0	0	0	0	0	0	0	10000	0	0	10000
76	120	0	0	0	0	0	0	0	10000	0	0	10000
77	121	0	0	0	0	0	0	0	10000	0	0	10000
78	122	0	0	0	0	0	0	0	10000	0	0	10000
79	123	0	0	0	0	0	0	0	10000	0	0	10000
80	124	0	0	0	0	0	0	0	10000	0	0	10000
